# Supplementary material for: Comparative Effectiveness of Exercise, Protein Supplementation, and Combined Interventions for Sarcopenia Management in Women: A Network Meta-Analysis
Source: Nutrients. 2025 Jul 22;17(15):2392. doi: 10.3390/nu17152392 (PMC12348085; doi:10.3390/nu17152392)
Supplement: Supplementary file 1 [file nutrients-17-02392-s001.zip]

Archive with 1 entries (1 files):
- nutrients-3719148-supplementary.pdf
